# Supplementary material for: Selection and validation of appropriate reference genes for RT–qPCR analysis of Nitraria sibirica under various abiotic stresses
Source: BMC Plant Biol. 2022 Dec 17;22:592. doi: 10.1186/s12870-022-03988-w (PMC9758788; doi:10.1186/s12870-022-03988-w)
Supplement: Supplementary file 2 — Additional file 2: Table S1, Table S2, Table S3, Table S4 and Table S5. [file 12870_2022_3988_MOESM2_ESM.xlsx]

## Sheet: total
				Table S1. Cq values of 10 candidate genes of N. sibirica
			ACT7	ACT11	TUB	DIM1	TBCB	ERF3A	GAPDH	EF-1α	R3H	His
1	NaCl Leaves	CK	20.69	22.11	22.99	26.56	24.46	26.26	20.95	21.79	22.48	23.15
2		CK	20.93	22.28	22.88	26.8	25.45	26.66	21.32	20.52	22.61	23.43
3		CK	20.88	22.14	22.85	26.64	24.68	26.24	21.43	20.6	22.6	23.07
4		3h	21.32	22.56	23.58	26.45	25.03	26.92	22.06	21.25	23.14	23.26
5		3h	20.85	22.23	22.55	26.19	24.57	26.28	21.63	20.56	22.86	22.99
6		3h	20.88	22.17	22.53	26.17	24.78	26.32	21.55	20.16	22.83	23.28
7		6h	20.98	22.48	23.03	26.79	25.24	26.9	21.57	20.57	22.99	23.27
8		6h	21.01	22.88	22.94	26.85	25.49	27.47	21.57	20.22	23.08	23.72
9		6h	20.9	22.97	23.09	26.43	25.81	27	21.62	20.83	23	23.47
10		12h	21.75	23.48	24.14	26.97	25.83	28.25	23.05	21.94	23.83	24.26
11		12h	21.83	23.31	24.52	27.12	25.61	28.08	22.15	21.59	23.76	24.05
12		12h	21.44	22.78	23.89	26.56	25.08	27.34	22	21.01	23.1	23.6
13		24h	22	22.95	24.38	26.99	25.17	27.47	21.42	21.13	23.3	24.08
14		24h	20.95	22.7	23.69	27.01	25.03	26.74	20.77	20.73	22.82	23.55
15		24h	20.72	22.62	23.52	26.79	25.59	26.72	21.04	20.78	23.01	23.61
16		48h	21.46	23.26	24.03	27.65	25.55	27.41	21.57	20.77	23.53	24.15
17		48h	20.96	22.55	23.5	26.88	24.76	26.63	21.21	20.76	23.11	23.68
18		48h	21.07	21.95	23.62	26.85	24.45	27.02	21.14	20.66	23.01	23.64
19	NaHCO3 leaves	3h	20.8	22.18	22.35	25.48	24.96	26.25	20.97	18.35	22.27	23.75
20		3h	21.03	22.01	22.81	27.49	25.2	26.06	21.82	19.42	22.65	24.01
21		3h	20.76	22.27	22.53	25.96	25.3	26.13	20.77	17.56	22.28	23.91
22		6h	21.16	21.35	22.31	25.76	25.44	26.93	21.27	18.47	22.66	24.22
23		6h	20.98	22.53	23.17	28.22	25.56	27.05	21.36	18.74	22.65	24.16
24		6h	21.06	22.11	22.33	26.33	25.18	26.55	21.43	18.1	22.64	23.89
25		12h	20.57	22.71	22.32	25.79	25.11	26.18	21.1	17.93	22.18	23.72
26		12h	21.12	22.53	23.19	26.01	25.6	26.79	21.69	18.59	22.92	24.49
27		12h	21.11	22.08	22.96	25.06	25.26	26.59	21.27	18.69	22.69	23.92
28		24h	21.07	22.07	22.89	25.98	25.8	26.54	21.57	18.77	23.59	24.13
29		24h	20.83	22.17	22.45	26.02	24.91	25.88	21.06	17.87	22.5	23.67
30		24h	21.29	22.05	21.72	25.21	25.31	26.6	21.35	18.65	23.13	24.66
31		48h	20.93	21.49	21.92	24.65	24.24	25.7	21.12	19.68	23.08	23.79
32		48h	21.23	22.45	22.73	25.69	24.76	25.73	21.45	19.49	22.95	23.75
33		48h	21.78	22.62	23.84	25.68	24.95	26.64	21.66	19.42	22.75	24.32
34	ABA leaves	3h	20.21	22.73	23.3	25.64	24.71	25.28	20.32	19.58	21.8	23.96
35		3h	19.83	23.08	23.75	25.58	25.2	25.55	20.53	18.18	22.16	23.45
36		3h	19.63	22.71	23.61	25.31	24.74	25.33	20.45	18.87	21.89	23.09
37		6h	19.84	23.05	23.62	25.64	25.03	25.95	20.65	19.44	22.68	24.21
38		6h	19.17	22.01	25.22	24.53	24.79	25.26	19.87	18.76	21.76	23.11
39		6h	19.56	22.12	22.54	24.54	26.54	26.85	19.66	18.77	21.93	23.66
40		12h	20.29	22.71	23	25.49	27.96	28.89	20	19.63	22.21	24.36
41		12h	19.98	22.77	22.89	25.14	27.52	29.01	19.92	19.68	22.13	24.42
42		12h	19.85	22.79	23.43	24.93	24.81	25.3	19.98	18.89	21.63	23.21
43		24h	19.86	22.95	23.48	25.33	24.81	25.08	20.53	18.5	21.61	23
44		24h	19.27	23.28	23.98	25.7	24.81	24.91	20.59	17.73	21.25	22.53
45		24h	20.01	23.26	23.85	25.69	24.92	25.22	20.45	18.53	21.42	22.71
46		48h	20.65	22.69	23.06	24.72	23.94	24.31	20.27	19	21.1	22.72
47		48h	19.95	22.76	22.77	25.09	23.89	37	19.22	18.27	21.64	22.65
48		48h	21.24	22.9	23.01	25.48	24.69	24.72	22.05	19.19	21.17	22.85
49	PEG leaves	3h	21.13	23.06	23.06	25.73	26.15	27.24	21.09	20.29	23.14	24.9
50		3h	20.85	22.16	22.49	25.28	25.22	26.28	20.64	19.79	22.37	23.82
51		3h	21.55	23.09	23.26	25.9	26.37	27.65	21.49	20.74	23.55	24.74
52		6h	21.62	23.13	23.28	25.73	26.29	27.66	21.3	20.44	23.68	24.61
53		6h	21.21	23.03	23.27	25.26	25.84	26.57	20.94	19.95	22.85	24.18
54		6h	20.86	22.92	23.1	25.35	25.62	26.39	20.73	20.05	22.61	23.96
55		12h	21.52	23.24	23.88	26.11	26.08	27.84	21.32	20.96	23.87	24.84
56		12h	22.82	24.8	25.54	26.96	27.45	29.95	22.5	22.69	25.8	25.81
57		12h	24.69	26.19	26.92	28.5	28.28	31.65	24.32	24.61	27.67	27.02
58		24h	21.54	23.04	23.22	25.83	26.01	27.32	21.47	20.13	23.97	24.88
59		24h	22.56	24.5	24.78	26.91	26.55	29.03	22.24	21.96	24.51	25.5
60		24h	21.42	22.95	23.81	25.89	25.54	26.86	20.87	20.22	22.4	24.26
61		48h	21.82	24.13	23.43	26.16	26.89	28.31	21.56	20.67	24.15	25.26
62		48h	20.32	22.24	23.17	26.43	26.14	29.79	22.52	21.17	23.3	25.44
63		48h	20.66	22.28	22.52	25.12	24.97	28.88	20.15	19.74	21.97	23.71
64	42℃ leaves	3h	23.33	24.28	25.67	26.86	26.41	28.18	22.45	23.62	23.29	26.47
65		3h	23.15	23.88	24.87	26.49	26.12	29.49	22.13	22.25	23.06	26.33
66		3h	23.69	24.37	25.73	26.32	26.22	28.26	22.58	23.66	23.37	26.35
67		6h	22.64	24.02	24.4	26.31	26	28.75	22.71	21.69	23.18	26.09
68		6h	22.87	24.44	24.86	26.13	26.8	30.15	22.82	22.74	23.22	26.32
69		6h	23.78	25.04	25.67	26.89	26.7	28.89	23.26	23.7	24.18	26.93
70		12h	22.78	24.96	24.46	27.15	26.5	29.55	22.52	21.96	23.39	26.24
71		12h	23.32	24.99	24.75	26.75	26.07	28.53	23.01	22.04	23.41	26.16
72		12h	22.94	24.69	24.1	26.44	26.2	29.02	23.45	22.76	23.15	25.99
73		24h	22.91	23.7	25.05	25.57	25.42	29.63	22.77	23.64	22.47	25.15
74		24h	23.57	24.39	25.32	25.97	26.01	28.27	23.18	25.01	23.1	25.86
75		24h	23	24.29	24.45	25.9	25.97	29	23.04	22.27	22.6	25.89
76		48h	23.68	24.35	25.26	26.05	25.37	28.88	22.38	24.13	22.78	25.46
77		48h	23.68	24.3	25.11	25.94	26.08	26.87	23.29	24.06	22.85	25.36
78		48h	21.75	24.65	24.25	26.81	27.01	26.77	23.05	21.46	22.68	24.17
79	4℃ leaves	3h	22.96	22.07	21.66	24.9	25.09	26.77	21.98	18.84	23.29	23.59
80		3h	23.59	22.54	21.99	25.51	25.78	27.11	22.57	19.47	23.06	24.35
81		3h	22.6	22.13	21.15	24.46	24.7	26.16	21.6	18.92	23.37	23.4
82		6h	23.02	22.63	21.82	24.47	25.16	26.6	22.96	22.7	23.18	23.78
83		6h	23.9	23.81	22.97	25.56	26.12	28.09	23.74	24.16	23.22	24.74
84		6h	24.24	23.4	23.14	26.01	26.49	29.07	23.95	24.29	24.18	25.25
85		12h	23.92	23.01	23.11	25.2	26.14	28.18	22.79	23.62	23.39	24.01
86		12h	23.66	23	22.64	24.81	25.86	28	22.44	23.5	23.41	24.01
87		12h	22.61	24.44	23.46	24.92	24.71	25.49	20	20.03	23.15	20.88
88		24h	22.97	22.22	23.28	24.34	25.1	26.45	21.91	25.64	22.47	23.51
89		24h	22.92	22.48	23.02	23.91	25.05	25.87	21.49	22.17	23.1	23.38
90		24h	23.08	22.62	23.78	24.56	25.22	26.73	21.95	23.15	22.6	23.52
91		48h	23.29	23.13	22.15	24.13	25.45	27.68	22.74	18.85	22.78	23.08
92		48h	23.09	24.31	22.32	24.71	25.23	27.62	23.11	19.02	22.85	22.79
93		48h	23.05	23.49	24.52	24.52	25.19	27.66	22.76	19.09	22.68	22.65
94	NaCl roots	CK	20.59	23.86	23.74	26.13	26.56	26.31	21.91	19.43	21.49	22.95
95		CK	20.13	24.07	24.11	26.18	26.96	26.34	22.09	18.83	21.65	23.26
96		CK	21.81	25.23	24.63	27.17	26.68	27.53	23.22	20.94	23.19	24.99
97		3h	20.91	24.68	24.66	26.07	25.56	26.43	22.95	19.33	21.85	23.24
98		3h	21.95	24.83	25.04	25.94	25.57	26.55	22.81	21.45	22.68	25.07
99		3h	22.31	26.52	25.86	27.19	26.7	28.15	23.98	21.47	23.46	25.26
100		6h	21.76	25.13	24.9	27.24	25.5	26.7	23.13	19.98	21.34	23.28
101		6h	22.29	25.92	25.63	28.26	26.28	27.78	24.27	20.65	22	24.17
102		6h	22.02	25.72	25.09	27.24	26.13	26.88	23.86	20.24	21.93	24.07
103		12h	21.79	26.44	25.45	28.09	26.34	27.6	24.3	20.67	21.89	23.72
104		12h	22.61	26.5	26.66	28.2	26.11	29.28	23.97	21.6	22.03	24.21
105		12h	21.63	26.11	25.1	27.84	25.99	27.52	23.51	20.53	21.48	23.44
106		24h	20.7	26.02	24.69	27.02	25.88	26.46	23.17	20.75	21.47	23.54
107		24h	22.02	26.51	25.47	27.31	26.28	26.95	23.61	20.56	22.45	24.07
108		24h	21.32	25.69	25.05	26.85	25.47	27.21	22.95	20.81	21.82	23.48
109		48h	22.84	26.79	26.57	27.77	26.42	28.86	24.35	21.78	24.07	24.69
110		48h	20.86	24.99	23.84	26.17	24.89	26.35	22.24	19.46	21.55	23.05
111		48h	21.45	24.93	24.73	26.34	24.9	27.27	22.42	20.47	21.94	23.31
112	NaHCO3 root	3h	21.8	26.01	25.01	27.6	26.9	27.26	22.69	20.31	22.62	23.97
113		3h	21.58	25.05	24.23	26.76	26.24	27.09	22.56	20.62	22.61	24.96
114		3h	21.42	25.55	24.23	27.09	26.63	26.97	22.68	19.85	21.84	23.8
115		6h	22.2	25.34	25.53	27.51	26.53	27.65	22.69	20.7	23.25	24.35
116		6h	22	25.1	25.13	27.21	26.22	27.91	22.5	20.72	23.18	24
117		6h	22.3	25.92	25.06	27.54	26.9	27.32	22.73	20.78	23.3	24.72
118		12h	21.56	25.93	24.05	27.07	26.89	26.99	22.61	19.68	22.08	23.67
119		12h	22.09	25.99	24.34	27.27	26.8	26.87	23.99	21.67	22.93	24.25
120		12h	21.45	25.71	24.08	26.91	26.71	26.44	22.35	20.19	22.2	24.04
121		24h	21.64	25.34	24.09	27.17	26.72	26.79	23.83	19.24	21.94	23.31
122		24h	21.72	25.63	24.47	27.18	26.77	27.09	23.13	19.28	22.33	23.89
123		24h	21.98	26.28	25.11	27.65	26.99	27.68	23.9	21.49	22.24	24.33
124		48h	21.73	24.9	24.78	27.05	26.29	26.89	22.96	20.23	22.82	24.04
125		48h	21.68	25.57	24.6	26.93	26.59	26.65	22.59	20.45	22.84	23.92
126		48h	21.94	25.76	24.63	27.22	26.83	26.98	23.01	20.85	23.32	24.24
127	ABA roots	3h	20.1	24.17	23.77	27.19	25.52	26.99	22.17	19.2	21.82	22.75
128		3h	20.74	24.04	23.67	27.03	25.69	26.94	22.19	19.42	21.9	22.84
129		3h	20.28	24.43	23.8	27.13	26.02	27.35	22.72	19.77	21.92	23.12
130		6h	20.61	24.06	23.59	27	25.15	26.57	22.2	18.26	21.82	23.04
131		6h	20.77	24.15	23.58	26.07	25.73	27.22	22.09	19.53	22.2	23.09
132		6h	21.46	25.2	24.42	28.42	27.1	28.64	22.85	19.12	22.53	22.9
133		12h	21.71	24.72	23.79	27.99	26.68	28.09	22.66	20.49	22.62	23.46
134		12h	21.02	24.14	23.35	26.94	25.47	26.55	21.8	19.95	21.99	23
135		12h	20.86	24.61	23.82	27.2	25.78	26.77	22.02	19.46	21.83	22.63
136		24h	21.19	25.31	24.24	27.26	25.99	27.25	22.14	18.93	21.84	22.59
137		24h	23.7	28.36	25.88	29.35	28.22	29.52	24.83	21.97	24.01	25.09
138		24h	21.65	25.1	24	27.64	26.19	27.34	22.28	19.72	22.44	22.63
139		48h	21.95	25.29	25.19	28.47	27.42	27.75	24.66	19.86	22.13	22.55
140		48h	21.12	25.24	24.54	27.83	26.83	28.74	23.1	19.54	21.97	22.02
141		48h	21.2	23.7	24.24	27.34	26.79	27.41	23.21	18.98	21.25	21.66
142	PEG roots	3h	21.69	23.95	23.66	25.25	25.57	29.17	21.85	22.8	22.68	24.65
143		3h	21.54	24.45	23.53	25.65	24.95	28.12	21.58	21.46	22.69	24.32
144		3h	21.01	23.7	23.63	24.9	24.5	27.5	21.64	20.2	21.82	22.95
145		6h	20.99	25.67	24.47	26.32	26.49	27.73	22.65	19.52	22.2	23.47
146		6h	22.22	27.19	25.63	28.81	27.1	29.53	23.98	21.45	23.19	24.83
147		6h	22.65	24.88	23.66	26.97	25.6	30.23	23.04	22.9	23.95	26.1
148		12h	23.12	24.68	23.97	26.69	26	30.53	23.19	23.47	24.75	26.64
149		12h	22.34	25.51	24.14	26.65	25.86	28.55	22.84	22.47	23.7	25.3
150		12h	22.02	25.43	24.2	26.88	26.22	27.84	22.83	22.29	23.43	24.83
151		24h	20.66	24.92	23.59	25.61	24.94	26.12	21.66	21.5	22.57	24.44
152		24h	22.07	25.92	25.17	26.3	26.08	29.6	22.86	24.16	23.64	25.22
153		24h	23.09	26.35	26.12	26.18	26.6	29.88	23.09	24.92	24.06	26.37
154		48h	22	25.69	24.05	25.86	25.53	26.69	22.47	22.94	23.33	24.95
155		48h	22.12	26.2	24.81	26.64	26.16	27.06	23.26	23.34	23.57	25.49
156		48h	21.63	25.93	23.98	26.82	25.65	26.44	22.96	22.85	23.03	25.01
157	4℃ roots	3h	21.03	25.37	25.18	27.76	27.66	27.51	22.35	19.55	21.78	22.5
158		3h	21.34	25.92	25.72	27.6	25.98	27.91	22.26	19.47	22.33	22.77
159		3h	20.99	25.2	25.3	27.57	25.91	27.1	22.23	20.76	21.82	22.51
160		6h	20.74	25.84	26.57	26.52	26	27.63	22.97	20.18	22.56
161		6h	21.09	25.79	25.87	26.03	26.2	26.82	23.5	20.11	22.49	22.8
162		6h	22.15	23.44	25.78	26.79	26.65	26.06	23.63	19.85	23.66	22.08
163		12h	22.74	25.19	24.69	26.46	26.15	25.91	22.44	20.24	23.34	21.92
164		12h	21.69	24.56	24.73	26.12	25.95	25.56	22.99	20.03	22.89	21.45
165		12h	21.08	24.27	25.58	27.04	27.04	26.43	24.25	19.45	23.66	21.93
166		24h	23.27	24.73	25.5	26.45	26.01	27.22	23.28	18.89	24.34	21.01
167		24h	23.73	25.08	25.43	26.79	26.86	27.23	23.86	19.45	24.55	22.02
168		24h	22.28	23.91	24.68	25.34	26.04	27.6	22.94	19.03	23.43	20.72
169		48h	22	25.71	25.37	26.92	26.02	27.84	23.59	18.76	24.22	22.51
170		48h	22.86	25.97	26.01	27.79	25.76	28.01	24.69	18.95	24.87	22.62
171		48h	22.14	25.45	24.72	26.04	26.46	22.67	22.48	19.08	23.57	21.4
172	42℃ roots	3h	21.61	25.31	25.99	27.59	26.79	27.96	23.29	26.99	22.44	23.49
173		3h	21.2	25.62	25.69	27.3	26.88	27.56	23.52	28.77	22.48	23.7
174		3h	19.12	23.41	22.89	25.59	25.88	26.36	21.11	22.25	20.25	21.94
175		6h	20.16	25.65	25.74	27.16	25.82	27.57	23.1	29.32	22.26	22.26
176		6h	20.32	25.25	25.87	27.25	26.88	27.52	22.96	29.69	22.41	22.02
177		6h	19.29	23.08	23.1	25.92	26.03	25.18	21.73	22.87	20.59	22.26
178		12h	19.28	24.85	22.6	25.7	25.34	25.17	20.77	23.99	20.24	21.84
179		12h	18.87	24.19	22.29	25.44	25.36	24.86	21.47	22.82	20.23	21.7
180		12h	19.45	23.94	23.04	26.35	26.1	25.65	22.4	23.74	20.81	22.3
181		24h	19.85	24.29	22.73	25.79	25.72	24	22.18	23.5	20.62	21.91
182		24h	20.16	24.77	22.77	26.08	26.46	24.63	22.03	23.07	20.73	22.2
183		24h	19.14	24.16	22.46	24.87	25.33	25.76	20.96	21.95	20.02	21.46
184		48h	21.62	25.68	37	26.55	25.65	37	23.13	37	21.9	22.57
185		48h	21.77	25.99	24.79	25.07	29.1	27.25	24.42	28.87	22.13	21.63
186		48h	22.34	25.59	24.28	25.72	29.27	26.36	23.54	24.61	21.84	21.83
		min	18.87	21.35	21.15	23.91	23.89	24.31	19.22	17.56	20.23	20.87
		max	24.69	28.36	37	28.81	28.28	29.95	24.83	25.64	24.87	26.47
		mean	21.58	24.14	24.03	26.38	25.9	27.25	22.27	21.02	22.68	23.78
		SD	1.15518	1.41637	1.49473	1.00508	0.87202	1.65686	1.12722	2.46353	0.992333	1.2597

## Sheet: stability analysis
		Table S2. Stability of the 10 candidate reference genes assayed with NormFinder.
	Rank	SL	SR	AL	AR	DL	DR	CL	CR	HL	HR	ABL	ABR
	1	ACT7 (0.043)	TUB（0.128）	GAPDH（0.040）	DIM1（0.031）	GAPDH（0.096）	His （0.115）	TBCB（0.068）	ACT11（0.256）	TBCB （0.131)	GAPDH (0.174)	R3H（0.114）	TUB（0.137）
	2	ACT11 (0.062)	ACT7（0.145）	TUB（0.092）	ACT7（0.114）	R3H（0.193）	ACT7（0.154）	R3H（0.163）	TBCB（0.278）	ACT7 (0.195)	R3H (0.178)	His （0.260）	ACT7（0.193）
	3	R3H (0.074)	EF-1α（0.150）	ACT11（0.103）	His （0.123）	ACT11（0.197）	R3H（0.184）	ERF3A（0.299）	GAPDH（0.319）	GAPDH (0.202)	ACT11 (0.214)	GAPDH（0.353）	R3H（0.203）
	4	His (0.089)	GAPDH（0.189）	ACT7（0.121）	EF-1α（0.151）	ACT7（0.212）	GAPDH（0.217）	His （0.353）	DIM1（0.357）	TUB (0.240)	ERF3A (0.289)	DIM1（0.375）	ERF3A（0.231）
	5	ERF3A (0.166)	ERF3A（0.220）	ERF3A（0.161）	ERF3A（0.160）	TBCB（0.245）	TUB（0.243）	ACT11（0.359）	TUB（0.360）	ACT11 (0.256)	DIM1 (0.360)	ACT7（0.380）	TBCB（0.254）
	6	TBCB (0.178)	His （0.298）	R3H（0.180）	TUB（0.182）	TUB（0.293）	ACT11（0.289）	GAPDH（0.434）	ERF3A（0.392）	R3H (0.367)	TBCB (0.393)	ACT11（0.443）	EF-1α（0.265）
	7	EF-1α (0.186)	ACT11（0.323）	TBCB（0.232）	TBCB（0.246）	His （0.302）	DIM1（0.437）	TUB（0.467）	EF-1α（0.447）	ERF3A (0.379)	ACT7 (0.419)	TUB（0.449）	GAPDH（0.296）
	8	DIM1 (0.213)	DIM1（0.339）	His （0.297）	R3H（0.250）	EF-1α（0.386）	TBCB（0.535）	ACT7（0.588）	ACT7（0.560）	His (0.398)	TUB (0.421)	EF-1α（0.514）	DIM1（0.315）
	9	TUB (0.230)	R3H（0.414）	DIM1（0.407）	ACT11（0.274）	DIM1（0.409）	ERF3A（0.613）	DIM1（0.777）	R3H（0.635）	EF-1α (0.426)	His (0.554)	TBCB（0.541）	ACT11（0.315）
	10	GAPDH (0.281)	TBCB（0.471）	EF-1α（0.753）	GAPDH（0.303）	ERF3A（0.542）	EF-1α（0.829）	EF-1α（1.401）	His （0.679）	DIM1 (0.644)	EF-1α (1.296)	ERF3A（0.654）	His （0.504）
		Table S3: Stability of the 10 candidate reference genes assayed with BestKeeper software.
	Rank	SL	SR	AL	AR	DL	DR	CL	CR	HL	HR	ABL	ABR
	1 CV±SD	DIM1 0.82±0.22	His 0.90±0.22	GAPDH 0.31±0.07	TBCB 0.41±0.11	TBCB 1.36±0.35	TUB 1.35±0.33	TBCB 1.11±0.28	TBCB 0.61±0.16	DIM1 0.96±0.25	ACT11 1.48±0.37	ACT11 1.18±0.27	R3H 0.99±0.22
	2 CV±SD	R3H 0.96±0.22	TBCB 1.10±0.29	ACT11 0.41±0.09	His 0.76±0.18	R3H 1.54±0.36	TBCB 1.60±0.42	R3H 1.47±0.34	DIM1 1.43±0.38	R3H 1.47±0.34	TBCB 1.54±0.40	GAPDH 1.47±0.30	DIM1 1.18±0.32
	3 CV±SD	ACT7 0.98±0.21	TUB 1.24±0.31	ACT7 0.65±0.14	DIM1 0.78±0.21	GAPDH 1.95±0.42	GAPDH 1.80±0.41	TUB 1.88±0.43	TUB 1.64±0.41	TBCB 1.64±0.43	DIM1 1.85±0.48	TUB 1.54±0.36	ERF3A 1.53±0.42
	4 CV±SD	TBCB 1.13±0.28	R3H 1.40±0.31	TUB 0.76±0.17	ERF3A 0.98±0.26	DIM1 1.96±0.51	DIM1 1.87±0.49	His 2.01±0.47	ACT11 1.73±0.43	GAPDH 2.26±0.51	GAPDH 2.42±0.54	R3H 1.61±0.35	TUB 1.56±0.38
	5 CV±SD	EF-1α 1.15±0.24	ERF3A 1.42±0.39	ERF3A 0.79±0.21	TUB 1.13±0.28	ACT7 2.00±0.43	ACT7 1.94±0.42	ERF3A 2.08±0.56	EF-1α 1.99±0.39	TUB 2.50±0.61	His 2.75±0.62	DIM1 1.68±0.43	His 1.60±0.37
	6 CV±SD	His 1.17±0.28	EF-1α 1.58±0.32	R3H 0.88±0.20	GAPDH 1.29±0.30	His 2.08±0.51	His 2.23±0.55	DIM1 2.38±0.60	ERF3A 2.00±0.54	ACT11 2.59±0.62	R3H 2.76±0.59	His 1.75±0.41	EF-1α 1.71±0.34
	7 CV±SD	ACT11 1.20±0.27	ACT7 1.59±0.34	His 0.94±0.23	ACT7 1.31±0.28	ACT11 2.70±0.63	R3H 2.31±0.53	ACT11 2.58±0.59	GAPDH 2.01±0.46	ACT7 2.81±0.64	ERF3A 2.85±0.75	ACT7 2.06±0.41	TBCB 1.79±0.47
	8 CV±SD	ERF3A 1.33±0.36	GAPDH 1.65±0.38	TBCB 0.97±0.24	ACT11 1.33±0.34	EF-1α 3.04±0.64	ACT11 2.62±0.66	ACT7 2.89±0.66	His 2.47±0.55	ERF3A 3.02±0.85	TUB 3.65±0.87	TBCB 2.50±0.63	ACT11 2.01±0.50
	9 CV±SD	GAPDH 1.64±0.35	ACT11 1.79±0.46	DIM1 1.95±0.51	EF-1α 1.45±0.29	TUB 3.14±0.74	ERF3A 2.68±0.75	GAPDH 3.01±0.67	ACT7 3.04±0.66	EF-1α 3.09±0.70	ACT7 3.73±0.76	ERF3A 3.33±0.86	GAPDH 2.04±0.46
	10 CV±SD	TUB 2.10±0.49	DIM1 1.87±0.51	EF-1α 4.25±0.81	R3H 1.69±0.38	ERF3A 3.20±0.89	EF-1α 5.16±1.13	EF-1α 8.32±1.79	R3H 3.34±0.77	His 3.44±0.88	EF-1α 4.84±1.10	EF-1α 3.35±0.64	ACT7 2.08±0.44
		Table S4: Stability of the 10 candidate reference genes assayed with the comparative ΔCt method
	Rank	SL	SR	AL	AR	DL	DR	CL	CR	HL	HR	ABL	ABR
	1	ACT7 (0.26)	TUB（0.43）	GAPDH（0.37）	DIM1（0.30）	GAPDH（0.48）	His （0.62）	TBCB（0.75）	ACT11（0.74）	ACT7 (0.55)	R3H (0.70)	R3H（0.66）	TUB（0.45）
	2	ACT11 (0.26)	ACT7（0.45）	ACT7（0.41）	ACT7（0.33）	R3H（0.50）	ACT7（0.63）	R3H（0.81）	TBCB（0.75）	TBCB （0.55)	GAPDH (0.75)	His （0.73）	ACT7（0.49）
	3	R3H (0.27)	EF-1α（0.46）	ACT11（0.41）	His （0.33）	ACT7（0.52）	GAPDH（0.63）	ERF3A（0.84）	GAPDH（0.78）	GAPDH (0.58)	ERF3A (0.76)	GAPDH（0.75）	ERF3A（0.50）
	4	His (0.27)	GAPDH（0.47）	TUB（0.44）	EF-1α（0.35）	ACT11（0.52）	R3H（0.64）	ACT11（0.90）	DIM1（0.80）	TUB (0.59)	ACT11 (0.81)	DIM1（0.78）	R3H（0.51）
	5	ERF3A (0.34)	ERF3A（0.52）	ERF3A（0.45）	ERF3A（0.36）	TBCB（0.54）	TUB（0.68）	His （0.96）	TUB（0.82）	ACT11 (0.61)	DIM1 (0.83)	ACT7（0.79）	TBCB（0.53）
	6	TBCB (0.34)	ACT11（0.58）	R3H（0.45）	TUB（0.37）	His （0.59）	ACT11（0.71）	GAPDH（0.96）	ERF3A（0.85）	R3H (0.71)	TBCB (0.84)	ACT11（0.85）	GAPDH（0.55）
	7	EF-1α (0.36)	His （0.58）	TBCB（0.48）	R3H（0.43）	TUB（0.59）	DIM1（0.79）	TUB（1.07）	EF-1α（0.87）	ERF3A (0.71)	TUB (0.87)	TUB（0.86）	EF-1α（0.56）
	8	DIM1 (0.37)	DIM1（0.61）	His （0.52）	TBCB（0.45）	EF-1α（0.68）	TBCB（0.90）	ACT7（1.12）	ACT7（0.97）	His (0.72)	ACT7 (0.90)	EF-1α（0.93）	DIM1（0.58）
	9	TUB (0.39)	R3H（0.69）	DIM1（0.71）	ACT11（0.47）	DIM1（0.70）	ERF3A（1.04）	DIM1（1.34）	R3H（1.04）	EF-1α (0.75)	His (0.97)	TBCB（0.95）	ACT11（0.59）
	10	GAPDH (0.45)	TBCB（0.77）	EF-1α（1.12）	GAPDH（0.50）	ERF3A（0.87）	EF-1α（1.27）	EF-1α（2.11）	His （1.11）	DIM1 (0.99)	EF-1α (1.92)	ERF3A（1.07）	His （0.79）
		Table S5: Stability analysis of the 10 candidate reference genes by RefFinder
	Rank	SL	SR	AL	AR	DL	DR	CL	CR	HL	HR	ABL	ABR
	1	ACT7 (1)	TUB （1.41）	GAPDH （1）	DIM1 （1.73）	R3H （1.68）	ACT7 （2）	TBCB （1）	TBCB （1.41）	TBCB （2.06）	R3H （2.34）	R3H （1.86）	TUB （1.5）
	2	R3H (2.28)	ACT7 （2.91）	ACT7 （2.21）	His （3.08）	GAPDH（2.06）	His （2.14）	R3H （1.68）	ACT11 （2.11）	GAPDH （2.45）	GAPDH （2.63）	GAPDH（2.06）	R3H （3.03）
	3	ACT11 (2.78)	GAPDH （3.25）	ACT11（2.71）	ACT7 （3.13）	ACT7 （2.63）	R3H （2.91）	ERF3A（3.41）	DIM1 （3.13）	ACT7 （2.74）	ERF3A （3.03）	DIM1（3.25）	ACT7 （3.44）
	4	His (4.43)	EF-1α （3.66）	TUB （3.36）	ERF3A （3.16）	TBCB（2.94）	GAPDH （3.13）	ACT11（4.68）	EF-1α （3.48）	ACT11 （3.5）	ACT11 （3.03）	His （3.44）	TBCB （3.87）
	5	DIM1 (5.47)	His （4.28）	ERF3A（5.48）	TUB （3.66）	ACT11（4.53）	TUB （3.5）	His （4.68）	GAPDH （4.41）	TUB （4.47）	DIM1 （4.16）	ACT11（3.66）	ERF3A （4.12）
	6	ERF3A (5.79)	ERF3A （5.89）	R3H （5.48）	TBCB （4.60）	His （5.38）	ACT11 （6.16）	TUB （5.86）	TUB （4.73）	R3H （5.05）	TBCB （4.36）	ACT7 （4.61）	DIM1 （5.26）
	7	TBCB (6.24)	ACT11 （6.59）	TBCB（7.24）	EF-1α （5.09）	TUB （7.17）	TBCB （6.26）	GAPDH（6.34）	ERF3A （6.24）	DIM1 （5.62）	TUB （4.74）	TUB （5.86）	GAPDH （5.63）
	8	EF-1α (6.29)	TBCB （6.69）	His （7.74）	R3H （7.91）	EF-1α（8.00）	DIM1 （6.44）	ACT7 （7.74）	ACT7 （8.24）	ERF3A （7.45）	ACT7 （7.74）	EF-1α（8.24）	EF-1α （5.63）
	9	TUB (9.24)	R3H （6.84）	DIM1（9.00）	ACT11 （9.00）	DIM1（8.13）	ERF3A （9.00）	DIM1（8.45）	R3H （9.24）	His （7.87）	His （8.13）	TBCB（8.74）	His （7.95）
	10	GAPDH (9.46)	DIM1 （8.18）	EF-1α（10.00）	GAPDH （9.46）	ERF3A（10.00）	EF-1α （10.00）	EF-1α（10.00）	His （9.46）	EF-1α （8.49）	EF-1α （10.00）	ERF3A（10.00）	ACT11 （10.00）
